# Supplementary material for: Repurposing of End-of-Life Dialysate Production Polymeric Membrane for Achieving Sustainable Hemodialysis Process Water Management
Source: Polymers (Basel). 2025 Oct 31;17(21):2922. doi: 10.3390/polym17212922 (PMC12608294; doi:10.3390/polym17212922)
Supplement: Supplementary file 1 [file polymers-17-02922-s001.zip]

Archive with 1 entries (1 files):
- polymers-3906422-supplementary.pdf
